# Supplementary material for: Characterization of Distinct Microbiota Associated with Scalp Dermatitis in Patients with Atopic Dermatitis
Source: J Clin Med. 2022 Mar 21;11(6):1735. doi: 10.3390/jcm11061735 (PMC8949928; doi:10.3390/jcm11061735)
Supplement: Supplementary file 1 [file jcm-11-01735-s001.zip]

Archive with 1 entries (1 files):
- jcm-1549948-supplementary.pdf
